# Supplementary material for: Time course analysis of large-scale gene expression in incised muscle using correspondence analysis
Source: PLoS One. 2020 Mar 25;15(3):e0230737. doi: 10.1371/journal.pone.0230737 (PMC7094855; doi:10.1371/journal.pone.0230737)
Supplement: S1 Table — (XLSX) [file pone.0230737.s010.xlsx]

## Sheet: Table S1
	Table S1. The number of significant GO terms included in each GO term of the next hierarchy of each GO category in GO analysis of each set in Table 3.
			3-fold									5-fold
	GO ID	GO term	Both			Upregulated			Downregulated			Both			Upregulated			Downregulated
			6 h	12 h	24 h	6 h	12 h	24 h	6 h	12 h	24 h	6 h	12 h	24 h	6 h	12 h	24 h	6 h	12 h	24 h
	Biological process
	GO:0007610	behavior	0	0	0	0	0	0	0	11	4	0	0	0	0	0	0	0	0	0
	GO:0022610	biological adhesion	50	62	32	67	81	65	0	0	0	56	58	44	60	61	58	0	0	1
	GO:0044848	biological phase	0	0	0	0	0	0	0	0	0	0	0	0	0	0	0	4	4	0
	GO:0065007	biological regulation	544	800	395	738	950	586	1	3	52	632	724	404	708	775	518	0	0	21
	GO:0009758	carbohydrate utilization	0	0	0	0	0	0	0	0	0	0	0	0	0	0	0	0	0	0
	GO:0098743	cell aggregation	0	2	2	0	0	0	0	2	2	0	0	0	0	0	0	0	0	0
	GO:0001906	cell killing	2	14	4	18	24	17	0	0	0	21	22	17	22	23	24	0	0	0
	GO:0008283	cell proliferation	33	49	25	39	48	39	1	0	0	35	36	24	36	37	26	0	0	0
	GO:0071840	cellular component organization or biogenesis	10	22	11	21	58	17	12	4	7	11	17	7	14	24	10	0	0	0
	GO:0009987	cellular process	430	668	327	610	836	506	13	7	74	473	552	324	506	588	410	0	0	10
	GO:0098754	detoxification	0	0	0	0	0	0	0	0	0	2	0	2	2	2	2	0	0	0
	GO:0032502	developmental process	124	151	47	136	169	91	30	25	32	81	101	46	91	112	59	5	0	10
	GO:0040007	growth	0	8	0	0	14	0	1	1	0	0	0	0	0	0	0	0	0	0
	GO:0002376	immune system process	235	356	204	361	435	381	0	0	0	333	359	259	370	375	333	0	0	0
	GO:0051179	localization	121	205	153	173	238	187	0	0	53	187	201	168	214	201	165	0	0	44
	GO:0040011	locomotion	56	75	57	72	85	75	0	0	0	66	74	65	81	83	70	0	0	0
	GO:0008152	metabolic process	128	172	72	159	237	74	0	0	58	117	143	33	124	150	66	4	0	0
	GO:0032501	multicellular organismal process	168	253	98	248	304	176	16	7	38	201	226	80	221	233	118	3	0	11
	GO:0051704	multi-organism process	30	55	20	59	89	55	0	2	0	66	73	38	70	80	56	0	0	0
	GO:0048519	negative regulation of biological process	78	133	21	125	159	75	0	0	2	96	95	42	113	112	66	0	0	0
	GO:0019740	nitrogen utilization	0	0	0	0	0	0	0	0	0	0	0	0	0	0	0	0	0	0
	GO:0043473	pigmentation	0	0	0	0	0	0	0	0	0	0	0	0	0	0	0	0	0	0
	GO:0048518	positive regulation of biological process	191	274	153	244	321	225	0	0	12	233	252	151	252	263	179	4	3	16
	GO:0099531	presynaptic process involved in chemical synaptic transmission	0	0	0	0	0	0	0	0	0	0	0	0	0	0	0	0	0	1
	GO:0050789	regulation of biological process	504	733	343	682	881	539	1	4	43	577	659	359	650	700	464	0	0	22
	GO:0000003	reproduction	0	0	0	1	1	0	0	2	0	0	0	0	0	0	0	0	0	0
	GO:0022414	reproductive process	0	0	0	1	1	0	0	2	0	0	0	0	0	0	0	0	0	0
	GO:0050896	response to stimulus	260	397	202	374	494	333	0	7	6	346	397	229	383	421	280	0	3	2
	GO:0048511	rhythmic process	0	0	0	0	0	0	0	0	0	0	0	0	0	0	0	0	0	0
	GO:0023052	signaling	85	141	51	127	185	94	0	3	2	110	127	59	127	141	73	0	0	2
	Cellular component
	GO:0005623	cell	11	31	29	16	43	31	0	4	37	12	16	16	12	18	12	0	0	37
	GO:0030054	cell junction	1	7	0	6	6	0	0	0	2	0	0	0	0	0	0	0	0	0
	GO:0044464	cell part	11	30	28	16	42	30	0	4	37	12	16	16	12	18	12	0	0	37
	GO:0005576	extracellular region	3	9	4	8	13	8	0	1	0	3	10	4	3	9	7	0	0	0
	GO:0044421	extracellular region part	2	8	3	6	12	7	0	1	0	2	9	3	2	8	6	0	0	0
	GO:0032991	macromolecular complex	5	10	5	6	16	11	0	3	7	3	7	11	3	13	4	0	0	6
	GO:0016020	membrane	15	24	27	20	34	32	0	7	11	16	23	25	20	25	25	0	0	22
	GO:0044425	membrane part	14	22	24	19	31	30	0	7	10	14	21	23	17	24	26	0	0	20
	GO:0031974	membrane-enclosed lumen	0	0	0	0	0	0	0	0	0	0	0	0	0	0	0	0	0	0
	GO:0009295	nucleoid	0	0	0	0	0	0	0	0	0	0	0	0	0	0	0	0	0	0
	GO:0043226	organelle	0	6	8	4	11	8	0	0	15	0	0	0	0	4	1	0	0	11
	GO:0044422	organelle part	0	0	5	0	1	1	0	0	8	0	0	0	0	0	0	0	0	5
	GO:0044215	other organism	0	0	0	0	0	0	0	0	0	0	0	0	0	0	0	0	0	0
	GO:0044217	other organism part	0	0	0	0	0	0	0	0	0	0	0	0	0	0	0	0	0	0
	GO:0099080	supramolecular complex	0	0	10	0	0	0	0	0	12	0	0	6	0	0	0	0	0	7
	GO:0045202	synapse	0	0	0	0	0	0	0	3	10	0	0	0	0	0	0	0	0	10
	GO:0044456	synapse part	0	0	0	0	0	0	0	1	7	0	0	0	0	0	0	1	0	6
	Molecular function
	GO:0016209	antioxidant activity	0	0	0	0	0	0	0	0	0	0	0	0	0	0	0	0	0	0
	GO:0005488	binding	40	60	28	49	94	36	0	0	7	31	40	26	39	43	36	0	0	5
	GO:0003824	catalytic activity	0	7	0	1	13	3	0	0	0	1	2	4	1	2	3	0	1	1
	GO:0104005	hijacked molecular function	2	2	2	2	2	2	0	0	0	2	2	2	2	2	2	0	0	0
	GO:0140104	molecular carrier activity	0	0	0	0	0	0	0	0	0	0	0	0	0	0	0	0	0	0
	GO:0098772	molecular function regulator	11	17	11	17	20	16	0	0	0	12	15	13	14	15	15	0	0	0
	GO:0060089	molecular transducer activity	12	21	5	18	22	13	1	3	1	28	25	11	25	25	7	0	4	3
	GO:0045735	nutrient reservoir activity	0	0	0	0	0	0	0	0	0	0	0	0	0	0	0	0	0	0
	GO:0031386	protein tag	0	0	0	0	0	0	0	0	0	0	0	0	0	0	0	0	0	0
	GO:0004871	signal transducer activity	13	22	1	17	18	13	1	4	2	26	23	12	21	22	7	0	5	4
	GO:0005198	structural molecule activity	0	0	2	0	0	0	0	0	1	0	0	0	0	0	0	0	0	1
	GO:0090729	toxin activity	0	0	0	0	0	0	0	0	0	0	0	0	0	0	0	0	0	0
	GO:0140110	transcription regulator activity	11	11	0	6	3	1	4	7	3	1	3	2	2	2	3	0	2	3
	GO:0045182	translation regulator activity	0	0	0	0	0	0	0	0	1	0	0	0	0	0	0	0	0	0
	GO:0005215	transporter activity	0	0	0	0	0	3	0	16	30	0	0	1	0	0	0	0	0	25
